# Supplementary material for: PARP Inhibitors Effectively Reduce MAPK Inhibitor Resistant Melanoma Cell Growth and Synergize with MAPK Inhibitors through a Synthetic Lethal Interaction In Vitro and In Vivo
Source: Cancer Res Commun. 2023 Sep 5;3(9):1743–55. doi: 10.1158/2767-9764.CRC-23-0101 (PMC10478790; doi:10.1158/2767-9764.CRC-23-0101)
Supplement: Supplementary Table 1 — RT2 ProfilerTM PCR Array Human p53 Signaling Pathway and Human DNA Repair Pathway [file crc-23-0101-s03.xlsx]

## Sheet: Figure 2D
RT2 ProfilerTM PCR Array Human p53 Signaling Pathway and Human DNA Repair Pathway
All data points from Figure 2D are listed in this table
Gene Name	log2 normalized value	-log10(p value t test)
APAF1	1.01289	3.03072
ATM	0.795973	2.80655
ATR	0.691508	2.23571
BAX	1.45449	2.9494
BBC3	2.70787	3.94358
BCL2	0.188592	0.760143
BCL2A1	1.40287	2.24136
BID	-0.031588	0.0812141
BIRC5	-0.606073	1.02815
BRCA1	0.343886	1.25674
BRCA2	0.554837	2.92636
BTG2	4.75035	3.76501
CASP2	0.133883	1.31963
CASP9	0.491918	2.31161
CCNE1	0.12115	0.67819
CCNG1	0.825695	2.59261
CCNH	0.310018	0.951166
CDC25A	0.17365	0.556091
CDC25C	-0.717125	1.44636
CDK1	-0.808465	1.12758
CDK4	0.347162	1.43223
CDKN1A	3.47005	5.21461
CDKN2A	1.57689	2.58522
CHEK1	-0.239467	1.82366
CHEK2	-0.202495	1.26818
CRADD	0.905545	5.52184
DNMT1	0.340697	1.12936
E2F1	-0.7544	1.91214
E2F3	0.325426	0.998216
EGFR	0.975831	1.94354
EGR1	3.61751	2.4075
EI24	0.411256	0.978703
FADD	-0.090846	0.0711504
FAS	3.35282	4.20887
FOXO3	1.22723	4.75268
GADD45A	4.35748	3.0668
HDAC1	-0.129022	0.423826
HK2	0.199363	0.693211
IGF1R	1.28929	2.76526
IL6	3.32788	4.61671
JUN	0.989491	2.02169
KAT2B	0.76079	1.48115
MCL1	0.847258	3.43025
MDM2	3.89394	3.89134
MDM4	1.11404	3.34273
MLH1	0.279396	1.2125
MSH2	-0.223689	1.28778
MYC	0.951938	2.50774
NF1	0.417325	1.06497
NFKB1	0.589554	1.70811
PCNA	0.15244	0.203794
PIDD	1.58151	2.64246
PRC1	-0.997128
PRKCA	0.180266	0.511147
PTEN	0.901939	2.72885
PTTG1	-0.242148	1.03095
RB1	0.150433	0.671249
RELA	0.594934	1.39891
SESN2	3.51946	4.94963
SIAH1	0.320016	0.703853
SIRT1	-0.150139	0.3463
STAT1	0.504949	1.16048
TNF	2.02101	0.898643
TNFRSF10B	1.63379	2.77456
TNFRSF10D	0.546475	0.0791501
TP53	0.484669	1.37704
TP53BP2	0.308658	0.646766
TP73	0.357069	0.383481
TRAF2	0.0688705	0.0200546
TSC1	0.451561	1.03579
WT1	-0.224939	0.526522

## Sheet: Figure 3C
RT2 ProfilerTM PCR Array Human p53 Signaling Pathway and Human DNA Repair Pathway
All data points from Figure 3C are listed in this table
Gene Name	log2 normalized value	-log10(p value t test)
APEX1	-0.12597	0.831903
APEx2	-0.0277164	0.0274226
ATM	-0.520832	2.64336
ATR	-0.0272411	0.0684183
ATXN3	-0.4924	2.30739
BRCA1	0.0842812	0.348718
BRCA2	0.325213	1.0744
BRIP1	0.22415	1.26488
CCNH	0.00155365	0.014993
CCNO	0.410234	0.600303
CDK7	0.179311	0.271281
DDB1	-0.136418	0.526252
DDB2	0.233641	1.67609
DMC1	0.184177	0.732182
ERCC1	-0.762096	2.40761
ERCC2	0.433878	1.20403
ERCC3	-0.335617	1.39491
ERCC4	0.039805	0.204403
ERCC5	0.289554	1.67395
ERCC6	0.586699	2.28092
ERCC8	-0.335855	1.45899
EXO1	0.163047	0.636215
FEN1	0.088024	0.164993
LIG1	0.226195	0.559561
LIG3	-0.459423	2.27658
LIG4	0.0519411	0.277547
MGMT	0.0495534	0.184654
MLH1	-0.0111736	0.0655999
MMS19	-0.257963	2.61967
MPG	-0.0283282	0.0693097
MRE11	0.0445826	0.281846
MSH2	0.120408	0.917214
MSH3	0.186915	0.469564
MSH5	0.0941039	0.361213
MSH6	-0.02304	0.090791
MUTYH	-0.028618	0.113827
NEIL1	-0.39853	1.07179
NEIL2	0.396676	1.32204
NEIL3	0.372983	2.01187
NTHL1	-0.319864	1.25987
OGG1	0.21169	0.904903
PARP1	-0.247297	1.03914
PARP2	0.113978	0.484347
PARP3	0.851481	0.710144
PMS1	0.43032	1.88209
PMS2	-0.0687994	0.129342
PNKP1	0.051369	0.25782
POLB	0.469621	2.02943
POLD3	-0.0232461	0.0789476
POLL	-0.262877	0.167539
PRKDC	-0.625082	1.75479
RAD18	0.0842309	0.424305
RAD21	0.473301	2.23355
RAD23A	0.355637	0.262523
RAD23B	0.208623	0.51664
RAD50	0.643446	2.09965
RAD51	0.371881	0.701618
RAD51C	0.124795	0.412299
RAD51D	0.203591	0.6855
RAD52	-0.090027	0.5193
RAD54L	-0.0868205	0.232655
RFC1	-0.0220436	0.0772741
RPA1	0.151866	1.1143
RPA3	0.238058	1.82495
SLK	0.0636455	0.302429
SMUG1	0.0610844	0.111207
TDG	-0.550804	1.82156
TOP3A	-0.228871	1.15118
TREX1	0.0697473	0.116788
UNG	-0.00304141	0.0172391
XAB2	-0.0574324	0.255378
XPA	-0.88595	0.454631
XPC	0.165154	0.242071
XRCC1	-0.526765	1.56439
XRCC2	0.249986	0.700833
XRCC3	0.385984	0.701694
XRCC4	0.25651	1.41736
XRCC5	-0.0167299	0.0872945
XRCC6	0.252252	0.934407
